# Supplementary material for: Distinct neurogenetic mechanisms establish the same chemosensory valence state at different life stages in Caenorhabditis elegans
Source: G3 (Bethesda). 2023 Nov 23;14(2):jkad271. doi: 10.1093/g3journal/jkad271 (PMC10849362; doi:10.1093/g3journal/jkad271)
Supplement: jkad271_Supplementary_Data [file jkad271_supplementary_data.zip]

Archive with 7 entries (7 files):
- Figure_S3_G3-2023-404700.pdf
- Figure_S4_G3-2023-404700.pdf
- File_S1_G3-2023-404700.xlsx
- Supplemental_Figure_Legends_G3-2023-404700.pdf
- Banerjee et al Table S1 2023-11-29.pdf
- Figure_S1_G3-2023-404700.pdf
- Figure_S2_G3-2023-404700.pdf
