# Supplementary material for: Distinct neurogenetic mechanisms establish the same chemosensory valence state at different life stages in Caenorhabditis elegans
Source: G3 (Bethesda). 2023 Nov 23;14(2):jkad271. doi: 10.1093/g3journal/jkad271 (PMC10849362; doi:10.1093/g3journal/jkad271)
Supplement: jkad271_Supplementary_Data [file jkad271_supplementary_data.zip › File_S1_G3-2023-404700.xlsx]

## Sheet: Figure 1
Fig. 1B
Data (Chemotaxis Index)							Statistics
wild type	AIY-	RIG-	RIA-	AIB-	AVE-		Descriptive Statistics								ANOVA Results			Multiple Comparisons										Power Analysis
0.94	0.43	0.49	0.37	-0.01	-0.71			wild type	AIY-	RIG-	RIA-	AIB-	AVE-		Brown-Forsythe ANOVA test			Dunnett's T3 multiple comparisons test										Effect size	1.07338
0.72	0.69	0.2	0.51	0.58	-0.6		Number of values	22	14	16	16	16	16		F* (DFn, DFd)	35.68 (5.000, 74.91)			Mean Diff.	95.00% CI of diff.	Below threshold?	Summary	Adjusted P Value					Power	0.956067
0.68	0.29	0.29	0.2	-0.2	0.23										P value	<0.0001		wild type vs. AIY-	0.1014	-0.1265 to 0.3292	No	ns	0.8334	A-B				Total sample size	24
0.64	0.78	-0.2	0.4	0.04	-0.36		Minimum	0.19	0.2	-0.2	0.2	-0.35	-0.71		P value summary	****		wild type vs. RIG-	0.2664	-0.001218 to 0.5339	Yes	*	0.026	A-C
0.4	0.2	0.36	0.6	0.42	-0.11		25% Percentile	0.48	0.3075	0.2075	0.3725	-0.1225	-0.53		Significant diff. among means (P < 0.05)?	Yes		wild type vs. RIA-	0.1201	-0.06638 to 0.3066	No	ns	0.3878	A-D
0.68	0.3	0.74	0.72	0.38	0.14		Median	0.665	0.53	0.345	0.515	0.135	-0.345					wild type vs. AIB-	0.5064	0.2143 to 0.7984	Yes	****	<0.0001	A-E
0.19	0.67	0.46	0.58	-0.14	-0.33		75% Percentile	0.765	0.7075	0.5125	0.6525	0.3525	-0.0575		Welch's ANOVA test			wild type vs. AVE-	0.9257	0.6405 to 1.211	Yes	****	<0.0001	A-F
0.76	0.76	0.2	0.36	-0.07	-0.27		Maximum	0.94	0.79	0.85	0.72	0.59	0.23		W (DFn, DFd)	29.52 (5.000, 41.75)
0.45	0.31	0.52	0.38	0.25	-0.43										P value	<0.0001		Test details	Mean 1	Mean 2	Mean Diff.	SE of diff.	n1	n2	t	DF
0.55	0.79	0.23	0.49	0.23	-0.36		Mean	0.6264	0.525	0.36	0.5063	0.12	-0.2994		P value summary	****		wild type vs. AIY-	0.6264	0.525	0.1014	0.06512	22	14	1.557	25.25
0.72	0.6	0.33	0.59	-0.35	-0.2		Std. Deviation	0.1759	0.1992	0.2651	0.1602	0.2948	0.2861		Significant diff. among means (P < 0.05)?	Yes		wild type vs. RIG-	0.6264	0.36	0.2664	0.07614	22	16	3.498	24.36
0.78	0.56	0.85	0.67	0.27	-0.5		Std. Error of Mean	0.03749	0.05324	0.06627	0.04006	0.07371	0.07153					wild type vs. RIA-	0.6264	0.5063	0.1201	0.05487	22	16	2.189	34.1
0.59	0.47	0.58	0.7	0.13	-0.54										Data summary			wild type vs. AIB-	0.6264	0.12	0.5064	0.0827	22	16	6.123	22.68
0.83	0.5	0.25	0.72	-0.34	-0.71		Lower 95% CI	0.5484	0.41	0.2187	0.4209	-0.03711	-0.4518		Number of treatments (columns)	6		wild type vs. AVE-	0.6264	-0.2994	0.9257	0.08076	22	16	11.46	23.13
0.78		0.49	0.29	0.14	-0.04		Upper 95% CI	0.7043	0.64	0.5013	0.5916	0.2771	-0.1469		Number of values (total)	100
0.65		-0.03	0.52	0.59	0
0.43
0.78
0.42
0.56
0.74
0.49
Fig. 1C
Data (Chemotaxis Index)					Statistics
Starved adults		Dauers			ANOVA results							Multiple comparisons										Power Analysis
wild type	AIB-	wild type	AIB-		Table Analyzed	Fig 2A: AIB- starved adults vs dauers, 10% CO2						Compare each cell mean with the other cell mean in that row										Starved adults
0.41	0.1818	0.94	-0.01																			Effect size d	0.637097
0.61	0.5385	0.72	0.58		Two-way ANOVA	Ordinary						Number of families	1									Power	0.95
0.76	0.2632	0.68	-0.2		Alpha	0.05						Number of comparisons per family	2									Sample size 1	66
0.78	0.875	0.64	0.04									Alpha	0.05									Sample size 2	66
0.47	0.561	0.4	0.42		Source of Variation	% of total variation	P value	P value summary	Significant?
0.54	0.6522	0.68	0.38		Interaction	7.948	0.0035	**	Yes			Šídák's multiple comparisons test										Dauers
0.29	0.4737	0.19	-0.14		Row Factor	6.787	0.0067	**	Yes				Predicted (LS) mean diff.	95.00% CI of diff.	Below threshold?	Summary	Adjusted P Value					Effect size d	1.71525
0.65	0.3333	0.76	-0.07		Column Factor	28.86	<0.0001	****	Yes													Power	0.95
0.43	0.2632	0.45	0.25									wild type - AIB-										Sample size 1	10
0.85	0.5152	0.55	0.23		ANOVA table	SS (Type III)	DF	MS	F (DFn, DFd)	P value		Starved adults	0.1578	-0.03794 to 0.3535	No	ns	0.1341					Sample size 2	10
1	0.4	0.72	-0.35		Interaction	0.5023	1	0.5023	F (1, 64) = 9.209	P=0.0035		Dauers	0.5064	0.3306 to 0.6821	Yes	****	<0.0001
0.71	0.4286	0.78	0.27		Row Factor	0.4289	1	0.4289	F (1, 64) = 7.863	P=0.0067
0.7	0.8889	0.59	0.13		Column Factor	1.824	1	1.824	F (1, 64) = 33.43	P<0.0001
0.41	0	0.83	-0.34		Residual	3.491	64	0.05455				Test details	Predicted (LS) mean 1	Predicted (LS) mean 2	Predicted (LS) mean diff.	SE of diff.	N1	N2	t	DF
0.93		0.78	0.14
0.27		0.65	0.59		Difference between column means							wild type - AIB-
		0.43			Predicted (LS) mean of wild type	0.6197						Starved adults	0.6131	0.4553	0.1578	0.08547	16	14	1.846	64
		0.78			Predicted (LS) mean of AIB-	0.2877						Dauers	0.6264	0.12	0.5064	0.07674	22	16	6.599	64
		0.42			Difference between predicted means	0.3321
		0.56			SE of difference	0.05743
		0.74			95% CI of difference	0.2173 to 0.4468
		0.49
					Difference between row means
					Predicted (LS) mean of Starved adults	0.5342
					Predicted (LS) mean of Dauers	0.3732
					Difference between predicted means	0.161
					SE of difference	0.05743
					95% CI of difference	0.04631 to 0.2758
					Interaction CI
					Mean diff, A1 - B1	0.1578
					Mean diff, A2 - B2	0.5064
					(A1 -B1) - (A2 - B2)	-0.3486
					95% CI of difference	-0.5780 to -0.1191
					(B1 - A1) - (B2 - A2)	0.3486
					95% CI of difference	0.1191 to 0.5780
					Data summary
					Number of columns (Column Factor)	2
					Number of rows (Row Factor)	2
					Number of values	68
Fig. 1D
Data (Chemotaxis Index)					Statistics
Starved adults		Dauers			ANOVA results							Multiple comparisons										Power Analysis
wild type	RIG-	wild type	RIG-		Two-way ANOVA	Ordinary						Compare each cell mean with the other cell mean in that row										Starved adults
0.45	0.58	0.72	0.49		Alpha	0.05																Effect size d	0.202532
0.66	0.47	0.78	0.2									Number of families	1									Power	0.95
0.6	0.58	0.59	0.29		Source of Variation	% of total variation	P value	P value summary	Significant?			Number of comparisons per family	2									Sample size 1	635
0.71	0.48	0.83	-0.2		Interaction	7.836	0.0173	*	Yes			Alpha	0.05									Sample size 2	635
0.76	0.7	0.78	0.36		Row Factor	11.33	0.0047	**	Yes
0.7	0.61	0.65	0.74		Column Factor	12.36	0.0032	**	Yes			Šídák's multiple comparisons test										Dauers
0.8	0.38	0.43	0.46										Predicted (LS) mean diff.	95.00% CI of diff.	Below threshold?	Summary	Adjusted P Value					Effect size d	1.9726
0.89	0.93	0.78	0.2		ANOVA table	SS (Type III)	DF	MS	F (DFn, DFd)	P value												Power	0.95
0.75	0.76	0.42	0.52		Interaction	0.2161	1	0.2161	F (1, 50) = 6.061	P=0.0173		wild type - RIG-										Sample size 1	8
0.57	0.51	0.56	0.23		Row Factor	0.3126	1	0.3126	F (1, 50) = 8.767	P=0.0047		Starved adults	0.03262	-0.1387 to 0.2039	No	ns	0.8861					Sample size 2	8
0.51	0.81	0.74	0.33		Column Factor	0.3409	1	0.3409	F (1, 50) = 9.560	P=0.0032		Dauers	0.2875	0.1212 to 0.4538	Yes	***	0.0004
0.68	0.64	0.49	0.85		Residual	1.783	50	0.03566
	0.85		0.58
	0.67		0.25		Difference between column means							Test details	Predicted (LS) mean 1	Predicted (LS) mean 2	Predicted (LS) mean diff.	SE of diff.	N1	N2	t	DF
			0.49		Predicted (LS) mean of wild type	0.6604
			-0.03		Predicted (LS) mean of RIG-	0.5004						wild type - RIG-
					Difference between predicted means	0.1601						Starved adults	0.6733	0.6407	0.03262	0.07429	12	14	0.4391	50
					SE of difference	0.05177						Dauers	0.6475	0.36	0.2875	0.07211	12	16	3.987	50
					95% CI of difference	0.05608 to 0.2640
					Difference between row means
					Predicted (LS) mean of Starved adults	0.657
					Predicted (LS) mean of Dauers	0.5038
					Difference between predicted means	0.1533
					SE of difference	0.05177
					95% CI of difference	0.04930 to 0.2573
					Interaction CI
					Mean diff, A1 - B1	0.03262
					Mean diff, A2 - B2	0.2875
					(A1 -B1) - (A2 - B2)	-0.2549
					95% CI of difference	-0.4628 to -0.04693
					(B1 - A1) - (B2 - A2)	0.2549
					95% CI of difference	0.04693 to 0.4628
					Data summary
					Number of columns (Column Factor)	2
					Number of rows (Row Factor)	2
					Number of values	54
Fig. 1E
Data (Chemotaxis Index)					Statistics
Starved adults		Dauers			ANOVA results							Multiple comparisons										Power Analysis
wild type	AIY-	wild type	AIY-		Two-way ANOVA	Ordinary						Compare each cell mean with the other cell mean in that row										Starved adults
0.45	0.55	0.94	0.43		Alpha	0.05																Effect size d	2.45556
0.66	0.25	0.72	0.69									Number of families	1									Power	0.95
0.6	0.08	0.68	0.29		Source of Variation	% of total variation	P value	P value summary	Significant?			Number of comparisons per family	2									Sample size 1	6
0.71	0.5	0.64	0.78		Interaction	11.73	0.0018	**	Yes			Alpha	0.05									Sample size 2	6
0.76	0.33	0.4	0.2		Row Factor	6.398	0.0181	*	Yes
0.7	0.41	0.68	0.3		Column Factor	33.36	<0.0001	****	Yes			Šídák's multiple comparisons test										Dauers
0.8	0.13	0.19	0.67										Predicted (LS) mean diff.	95.00% CI of diff.	Below threshold?	Summary	Adjusted P Value					Effect size d	0.567839
0.89	0.26	0.76	0.76		ANOVA table	SS (Type III)	DF	MS	F (DFn, DFd)	P value												Power	0.95
0.66	0.1	0.45	0.31		Interaction	0.3493	1	0.3493	F (1, 48) = 10.97	P=0.0018		wild type - AIY-										Sample size 1	82
0.72	-0.03	0.55	0.79		Row Factor	0.1905	1	0.1905	F (1, 48) = 5.985	P=0.0181		Starved adults	0.4417	0.2735 to 0.6098	Yes	****	<0.0001					Sample size 2	82
0.48	0.08	0.72	0.6		Column Factor	0.9935	1	0.9935	F (1, 48) = 31.20	P<0.0001		Dauers	0.1129	-0.04283 to 0.2685	No	ns	0.1913
0.74	0.21	0.78	0.56		Residual	1.528	48	0.03184
		0.59	0.47
		0.83	0.5		Difference between column means							Test details	Predicted (LS) mean 1	Predicted (LS) mean 2	Predicted (LS) mean diff.	SE of diff.	N1	N2	t	DF
					Predicted (LS) mean of wild type	0.6593
					Predicted (LS) mean of AIY-	0.3821						wild type - AIY-
					Difference between predicted means	0.2773						Starved adults	0.6808	0.2392	0.4417	0.07284	12	12	6.063	48
					SE of difference	0.04963						Dauers	0.6379	0.525	0.1129	0.06744	14	14	1.673	48
					95% CI of difference	0.1775 to 0.3771
					Difference between row means
					Predicted (LS) mean of Starved adults	0.46
					Predicted (LS) mean of Dauers	0.5814
					Difference between predicted means	-0.1214
					SE of difference	0.04963
					95% CI of difference	-0.2212 to -0.02163
					Interaction CI
					Mean diff, A1 - B1	0.4417
					Mean diff, A2 - B2	0.1129
					(A1 -B1) - (A2 - B2)	0.3288
					95% CI of difference	0.1292 to 0.5284
					(B1 - A1) - (B2 - A2)	-0.3288
					95% CI of difference	-0.5284 to -0.1292
					Data summary
					Number of columns (Column Factor)	2
					Number of rows (Row Factor)	2
					Number of values	52
Fig. 1F
Data (Chemotaxis Index)					Statistics
wild type (-his)	wild type (+his)	AIB::HisCl1 (-his)	AIB::HisCl1 (+his)		ANOVA results							Multiple comparisons										Power Analysis
0.74	0.48	0.84	0.04		Two-way ANOVA	Ordinary						Compare cell means regardless of rows and columns										WT (-his vs +his)
0.67	0.81	0.76	0.25		Alpha	0.05																Effect size d	0.214203
0.51	0.53	0.74	0.09									Number of families	1									Power	0.9502
0.91	0.66	0.83	0.24		Source of Variation	% of total variation	P value	P value summary	Significant?			Number of comparisons per family	6									Sample size 1	568
0.66	0.42	0.86	-0.06		Interaction	19.14	<0.0001	****	Yes			Alpha	0.05									Sample size 2	568
0.76	0.74	0.63	0.11		Row Factor	13.6	0.0004	***	Yes
0.43	0.5	0.81	0.02		Column Factor	24.42	<0.0001	****	Yes			Šídák's multiple comparisons test										AIB::HisCl1 (-his vs +his)
0.6	0.87	0.74	-0.19										Predicted (LS) mean diff.	95.00% CI of diff.	Below threshold?	Summary	Adjusted P Value					Effect size d	3.03745
		0.53	-0.03		ANOVA table	SS (Type III)	DF	MS	F (DFn, DFd)	P value												Power	0.986539
		0.69	0.47		Interaction	0.65	1	0.65	F (1, 36) = 21.51	P<0.0001		wild type:-his vs. wild type:+his	0.03375	-0.2082 to 0.2757	No	ns	0.9993					Sample size 1	5
		0.6	0.3		Row Factor	0.462	1	0.462	F (1, 36) = 15.29	P=0.0004		wild type:-his vs. AIB::HisCl1:-his	-0.04083	-0.2617 to 0.1800	No	ns	0.9965					Sample size 2	5
		0.38	0.52		Column Factor	0.8296	1	0.8296	F (1, 36) = 27.45	P<0.0001		wild type:-his vs. AIB::HisCl1:+his	0.5133	0.2925 to 0.7342	Yes	****	<0.0001
					Residual	1.088	36	0.03022				wild type:+his vs. AIB::HisCl1:-his	-0.07458	-0.2954 to 0.1463	No	ns	0.927
												wild type:+his vs. AIB::HisCl1:+his	0.4796	0.2587 to 0.7004	Yes	****	<0.0001
					Difference between column means							AIB::HisCl1:-his vs. AIB::HisCl1:+his	0.5542	0.3566 to 0.7517	Yes	****	<0.0001
					Predicted (LS) mean of -his	0.6804
					Predicted (LS) mean of +his	0.3865
					Difference between predicted means	0.294						Test details	Predicted (LS) mean 1	Predicted (LS) mean 2	Predicted (LS) mean diff.	SE of diff.	N1	N2	t	DF
					SE of difference	0.0561
					95% CI of difference	0.1802 to 0.4077						wild type:-his vs. wild type:+his	0.66	0.6263	0.03375	0.08691	8	8	0.3883	36
												wild type:-his vs. AIB::HisCl1:-his	0.66	0.7008	-0.04083	0.07934	8	12	0.5147	36
					Difference between row means							wild type:-his vs. AIB::HisCl1:+his	0.66	0.1467	0.5133	0.07934	8	12	6.47	36
					Predicted (LS) mean of wild type	0.6431						wild type:+his vs. AIB::HisCl1:-his	0.6263	0.7008	-0.07458	0.07934	8	12	0.94	36
					Predicted (LS) mean of AIB::HisCl	0.4238						wild type:+his vs. AIB::HisCl1:+his	0.6263	0.1467	0.4796	0.07934	8	12	6.045	36
					Difference between predicted means	0.2194						AIB::HisCl1:-his vs. AIB::HisCl1:+his	0.7008	0.1467	0.5542	0.07096	12	12	7.809	36
					SE of difference	0.0561
					95% CI of difference	0.1056 to 0.3332
					Interaction CI
					Mean diff, A1 - B1	0.03375
					Mean diff, A2 - B2	0.5542
					(A1 -B1) - (A2 - B2)	-0.5204
					95% CI of difference	-0.7480 to -0.2929
					(B1 - A1) - (B2 - A2)	0.5204
					95% CI of difference	0.2929 to 0.7480
					Data summary
					Number of columns (Column Factor)	2
					Number of rows (Row Factor)	2
					Number of values	40
Fig. 1G
Data (Chemotaxis Index)			Statistics
wild type	RIG::pkc-1(gf)		Descriptive statistics				Welch's t-test results			Power Analysis
-0.01	0.45			wild type	RIG::pkc-1(gf)		Column B	RIG::pkc-1(gf)		Effect size d	1
0.33	0.33		Number of values	18	20		vs.	vs.		Power	0.807037
-0.22	0.2						Column A	wild type		Sample size 1	17
0.38	0.11		Minimum	-0.39	-0.16					Sample size 2	17
0.14	0.64		25% Percentile	0.03	0.1525		Unpaired t test with Welch's correction
0.29	0.38		Median	0.115	0.315		P value	0.0316
0.22	-0.11		75% Percentile	0.31	0.4575		P value summary	*
0.34	0.3		Maximum	0.38	0.64		Significantly different (P < 0.05)?	Yes
0.03	0.46		Range	0.77	0.8		One- or two-tailed P value?	Two-tailed
0.03	0.16						Welch-corrected t, df	t=2.237, df=35.88
0.09	0.46		Mean	0.1306	0.284
0.3	0.4		Std. Deviation	0.2059	0.2167		How big is the difference?
0.06	0.24		Std. Error of Mean	0.04852	0.04846		Mean of column A	0.1306
0.08	0.6						Mean of column B	0.284
0.06	0		Lower 95% CI of mean	0.02818	0.1826		Difference between means (B - A) ± SEM	0.1534 ± 0.06858
0.31	0.33		Upper 95% CI of mean	0.2329	0.3854		95% confidence interval	0.01434 to 0.2925
-0.39	0.49						R squared (eta squared)	0.1224
0.31	0.25		Coefficient of variation	1.577	0.7631
	0.15						F test to compare variances
	-0.16						F, DFn, Dfd	1.108, 19, 17
							P value	0.837
							P value summary	ns
							Significantly different (P < 0.05)?	No
							Data analyzed
							Sample size, column A	18
							Sample size, column B	20

## Sheet: Figure 2
Fig. 2B
Data (Chemotaxis Index)					Statistics
wild type	AIB-	inx-6AIB OFF	che-7(lf)		ANOVA results			Multiple comparisons										Power Analysis
0.3	0.1	0.35	0.18		Brown-Forsythe ANOVA test			Number of families		1								Effect size f	0.528225
0.81	0.36	0	0.71		F* (DFn, DFd)	11.36 (3.000, 49.00)		Number of comparisons per family		6								Power	0.957451
0.83	0.3	0.31	0.65		P value	<0.0001		Alpha		0.05								Total sample size	68
0.48	0.21	0.11	0.16		P value summary	****
0.7	0.31	-0.04	0.72		Significant diff. among means (P < 0.05)?	Yes		Dunnett's T3 multiple comparisons test
0.76	0.22	0.16	-0.13						Mean Diff.	95.00% CI of diff.	Below threshold?	Summary	Adjusted P Value
0.52	0.24	0.67	0.58		Welch's ANOVA test			wild type vs. AIB-	0.3484	0.1973 to 0.4996	Yes	****	<0.0001	A-B
0.78	0.53	0.64	0.15		W (DFn, DFd)	18.45 (3.000, 35.63)		wild type vs. inx-6AIB OFF	0.3507	0.1252 to 0.5763	Yes	***	0.0002	A-C
0.37	0.36	0.57	-0.11		P value	<0.0001		wild type vs. che-7(lf)	0.3246	0.06372 to 0.5855	Yes	**	0.004	A-D
1	0.4	0.53	0.14		P value summary	****		AIB- vs. inx-6AIB OFF	0.002286	-0.2193 to 0.2238	No	ns	>0.9999	B-C
0.49	0.33	0.86	0.25		Significant diff. among means (P < 0.05)?	Yes		AIB- vs. che-7(lf)	-0.02384	-0.2807 to 0.2331	No	ns	0.9998	B-D
0.47	0.33	-0.01	0.23					inx-6AIB OFF vs. che-7(lf)	-0.02613	-0.3241 to 0.2718	No	ns	0.9999	C-D
0.48	0.11	0.38	0.75		Data summary
0.7	0.11	-0.13	0.4		Number of treatments (columns)	4		Test details	Mean 1	Mean 2	Mean Diff.	SE of diff.	n1	n2	t	DF
0.6		0.17	0.09		Number of values (total)	72		wild type vs. AIB-	0.6277	0.2793	0.3484	0.04927	22	14	7.072	33.46
0.75		0.56	0.08					wild type vs. inx-6AIB OFF	0.6277	0.277	0.3507	0.07319	22	20	4.792	30.79
0.63		0.17						wild type vs. che-7(lf)	0.6277	0.3031	0.3246	0.08207	22	16	3.955	22.45
0.7		0.24						AIB- vs. inx-6AIB OFF	0.2793	0.277	0.002286	0.07131	14	20	0.03205	27.67
0.8		-0.05						AIB- vs. che-7(lf)	0.2793	0.3031	-0.02384	0.08041	14	16	0.2965	20.65
0.46		0.05						inx-6AIB OFF vs. che-7(lf)	0.277	0.3031	-0.02613	0.09692	20	16	0.2696	31.75
0.64
0.54
Fig. 2C
Data (Chemotaxis Index)			Statistics
Starved adults			Mann-Whitney Test			Power Analysis
wild type	inx-6AIB OFF		Column B	inx-6AIB OFF		Effect size d	0.275507
0.47	0.52		vs.	vs.		Power	0.95
1	0.44		Column A	wild type		Sample size 1	344
-0.19	0.88					Sample size 2	344
0.33	0.8		Mann Whitney test
0.65	0.14		P value	0.1992
0.8	0		Exact or approximate P value?	Exact
0.8	0.81		P value summary	ns
0.37	0.86		Significantly different (P < 0.05)?	No
0.89	0.81		One- or two-tailed P value?	Two-tailed
0.78	0.97		Sum of ranks in column A,B	229.5 , 298.5
0.83	0.69		Mann-Whitney U	93.5
0.78	0.92
0.71	0.36		Difference between medians
0.54	0.89		Median of column A	0.7100, n=16
0.71	1		Median of column B	0.8100, n=16
0.25	1		Difference: Actual	0.1
			Difference: Hodges-Lehmann	0.1
Fig. 2D
Data (Chemotaxis Index)							Statistics
Starved adults							ANOVA results							Multiple comparisons										Power Analysis
1.0% CO2		2.5% CO2		10.0% CO2			Two-way ANOVA	Ordinary						Compare each cell mean with the other cell mean in that row										1.0% CO2
wild type	Pnpr-9::inx-6	wild type	Pnpr-9::inx-6	wild type	Pnpr-9::inx-6		Alpha	0.05																Effect size d	0.513245
0.928571	0.73913	0.619048	0.611111	0.411765	0.826087									Number of families		1								Power	0.95
0.818182	0.285714	0.185185	0.777778	0.609756	0.493671		Source of Variation	% of total variation	P value	P value summary	Significant?			Number of comparisons per family		3								Sample size 1	100
1	0.730769	0.846154	0.921569	0.764706	0.982143		Interaction	1.2	0.5849	ns	No			Alpha		0.05								Sample size 2	100
0.875	0.76	0.777778	0.75	0.777778	1		Row Factor	1.751	0.4583	ns	No
0.5625	0.26087	0.857143	1	0.466667	0.192308		Column Factor	7.587	0.0107	*	Yes			Šídák's multiple comparisons test										2.5% CO2
0.571429	0.72549	0.846154	1	0.536232	0.71831										Predicted (LS) mean diff.	95.00% CI of diff.	Below threshold?	Summary	Adjusted P Value					Effect size d	0.574866
0.6	0.878049	0.944444	0.880597	0.285714	0.741935		ANOVA table	SS (Type III)	DF	MS	F (DFn, DFd)	P value												Power	0.95
0.6	1	0.8	1	0.647059	0.444444		Interaction	0.07178	2	0.03589	F (2, 80) = 0.5399	P=0.5849		wild type - forced inx-6										Sample size 1	80
0.5625	1	0.846154	0.923077	0.428571	0.868421		Row Factor	0.1048	2	0.05238	F (2, 80) = 0.7880	P=0.4583		1% CO2	-0.155	-0.3773 to 0.06731	No	ns	0.2537					Sample size 2	80
0.571429	0.92	0	0.823529	0.846154	0.677419		Column Factor	0.4538	1	0.4538	F (1, 80) = 6.827	P=0.0107		2.5% CO2	-0.2151	-0.4625 to 0.03224	No	ns	0.107
0.25	0.84	0.857143	1	1	0.762712		Residual	5.318	80	0.06648				10% CO2	-0.06938	-0.3095 to 0.1707	No	ns	0.8619					10.0% CO2
0.428571	0.75	-0.111111	0.823529	0.714286	0.485714																			Effect size d	0.291667
0.481481	0.842105		0.647059	0.695652			Difference between column means																	Power	0.95
-0.142857	0.6		0.6	0.411765			Predicted (LS) mean of wild type	0.6083						Test details	Predicted (LS) mean 1	Predicted (LS) mean 2	Predicted (LS) mean diff.	SE of diff.	N1	N2	t	DF		Sample size 1	307
1	1			0.931034			Predicted (LS) mean of forced inx-6	0.7548																Sample size 2	307
0.285714	0.538462			0.272727			Difference between predicted means	-0.1465						wild type - forced inx-6
							SE of difference	0.05607						1% CO2	0.5875	0.7425	-0.155	0.09116	16	16	1.7	80
							95% CI of difference	-0.2581 to -0.03492						2.5% CO2	0.6242	0.8393	-0.2151	0.1014	12	14	2.121	80
														10% CO2	0.6131	0.6825	-0.06938	0.09846	16	12	0.7046	80
							Data summary
							Number of columns (Column Factor)	2
							Number of rows (Row Factor)	3
							Number of values	86
Fig. 2E
Data (Chemotaxis Index)					Statistics
Starved adults		Dauers			ANOVA results							Multiple comparisons										Power Analysis
wild type	daf-2(e1370)	wild type	daf-2(e1370)		Two-way ANOVA	Ordinary						Compare each cell mean with the other cell mean in that row										Starved adults
0.25	0.71	0.1	-0.05		Alpha	0.05																Effect size d	0.600775
0.93	0.97	0.79	0									Number of families		1								Power	0.95
0.67	0.61	0.81	-0.44		Source of Variation	% of total variation	P value	P value summary	Significant?			Number of comparisons per family		2								Sample size 1	73
0.71	0.88	0.5	0.13		Interaction	28.03	<0.0001	****	Yes			Alpha		0.05								Sample size 2	73
-0.03	0.92	0.6	-0.19		Row Factor	29.81	<0.0001	****	Yes
0.56	0.86	0.45	0.15		Column Factor	10.84	<0.0001	****	Yes			Šídák's multiple comparisons test										Dauers
1	0.63	0.54	-0.01										Predicted (LS) mean diff.	95.00% CI of diff.	Below threshold?	Summary	Adjusted P Value					Effect size d	2.89083
0.97	0.79	0.76	0.15		ANOVA table	SS (Type III)	DF	MS	F (DFn, DFd)	P value												Power	0.95
0.44	0.84	0.56	-0.16		Interaction	2.52	1	2.52	F (1, 58) = 52.57	P<0.0001		wild type - daf-2(e1370)										Sample size 1	5
0.53	1	0.9	-0.19		Row Factor	2.679	1	2.679	F (1, 58) = 55.90	P<0.0001		Starved adults	-0.1542	-0.3415 to 0.03315	No	ns	0.1236					Sample size 2	5
0.73	0.75	0.27	-0.26		Column Factor	0.9744	1	0.9744	F (1, 58) = 20.33	P<0.0001		Dauers	0.6613	0.4836 to 0.8389	Yes	****	<0.0001
0.71	0.79	0.78	0.15		Residual	2.78	58	0.04793
0.56		0.86	0.03
0.58		0.76	0.31		Difference between column means							Test details	Predicted (LS) mean 1	Predicted (LS) mean 2	Predicted (LS) mean diff.	SE of diff.	N1	N2	t	DF
0.89		0.78	-0.2		Predicted (LS) mean of wild type	0.652
0.74		0.87	0.33		Predicted (LS) mean of daf-2(e1370)	0.3984						wild type - daf-2(e1370)
0.83					Difference between predicted means	0.2535						Starved adults	0.6583	0.8125	-0.1542	0.08159	18	12	1.89	58
0.78					SE of difference	0.05623						Dauers	0.6456	-0.01563	0.6613	0.0774	16	16	8.543	58
					95% CI of difference	0.1410 to 0.3661
					Difference between row means
					Predicted (LS) mean of Starved adults	0.7354
					Predicted (LS) mean of Dauers	0.315
					Difference between predicted means	0.4204
					SE of difference	0.05623
					95% CI of difference	0.3079 to 0.5330
					Interaction CI
					Mean diff, A1 - B1	-0.1542
					Mean diff, A2 - B2	0.6613
					(A1 -B1) - (A2 - B2)	-0.8154
					95% CI of difference	-1.041 to -0.5903
					(B1 - A1) - (B2 - A2)	0.8154
					95% CI of difference	0.5903 to 1.041
					Data summary
					Number of columns (Column Factor)	2
					Number of rows (Row Factor)	2
					Number of values	62
Fig. 2F
Data (Chemotaxis Index)					Statistics
wild type	pdk-1(sa709)	akt-1(mg306)	daf-2(m596)		ANOVA results					Multiple comparisons										Power Analysis
0.1	0.17	0.13	0.21		Brown-Forsythe ANOVA test					Number of families	1									Effect size d	1.21244
0.79	-0.54	0.6	0.25		F* (DFn, DFd)	14.23 (3.000, 33.53)				Number of comparisons per family	6									Power	0.95
0.81	-0.11	-0.14	0.27		P value	<0.0001				Alpha	0.05									Total sample size	20
0.5	0.01	0.41	-0.08		P value summary	****
0.6	0.06	0.47	0.04		Significant diff. among means (P < 0.05)?	Yes				Dunnett's T3 multiple comparisons test
0.45	0.14	-0.32	0.08								Mean Diff.	95.00% CI of diff.	Below threshold?	Summary	Adjusted P Value
0.54	0.08	0.57	0.22		Welch's ANOVA test					N2 vs. pdk-1(sa709)	0.6127	0.3481 to 0.8774	Yes	****	<0.0001	A-B
0.76	-0.17	-0.25	0.1		W (DFn, DFd)	17.38 (3.000, 26.58)				N2 vs. akt-1(mg306)	0.6169	0.2413 to 0.9925	Yes	***	0.0007	A-C
0.56	-0.25	-0.34	0.04		P value	<0.0001				N2 vs. daf-2(m596)	0.5112	0.2820 to 0.7403	Yes	****	<0.0001	A-D
0.9	0.31	-0.35	0.13		P value summary	****				pdk-1(sa709) vs. akt-1(mg306)	0.004196	-0.3622 to 0.3706	No	ns	>0.9999	B-C
0.27	-0.04	-0.55	-0.02		Significant diff. among means (P < 0.05)?	Yes				pdk-1(sa709) vs. daf-2(m596)	-0.1015	-0.3075 to 0.1044	No	ns	0.6536	B-D
0.78	0.22	-0.45	-0.09							akt-1(mg306) vs. daf-2(m596)	-0.1057	-0.4515 to 0.2401	No	ns	0.9256	C-D
	0.4	0.23	0.11		Data summary
	-0.29	-0.41	-0.18		Number of treatments (columns)	4				Test details	Mean 1	Mean 2	Mean Diff.	SE of diff.	n1	n2	t	DF
	-0.07				Number of values (total)	56				N2 vs. pdk-1(sa709)	0.5883	-0.02438	0.6127	0.09284	12	16	6.6	24.44
	-0.31									N2 vs. akt-1(mg306)	0.5883	-0.02857	0.6169	0.1302	12	14	4.737	21.23
										N2 vs. daf-2(m596)	0.5883	0.07714	0.5112	0.07773	12	14	6.576	16.9
										pdk-1(sa709) vs. akt-1(mg306)	-0.02438	-0.02857	0.004196	0.127	16	14	0.03303	20.77
										pdk-1(sa709) vs. daf-2(m596)	-0.02438	0.07714	-0.1015	0.07224	16	14	1.405	23.75
										akt-1(mg306) vs. daf-2(m596)	-0.02857	0.07714	-0.1057	0.1165	14	14	0.9077	15.77
Fig. 2G
Data (Chemotaxis Index)										Statistics
wild type	ins-1(nj32)	ins-6(tm2416)	ins-17(tm790)	ins-18(ok1672)	ins-30(ok2343)	daf-28(sa191)				Descriptive statistics									ANOVA results				Multiple comparisons								Power Analysis
0.486486	0.3	0.237113	0.117083	0.338883	-0.486441	0.49206					wild type	ins-1(nj32)	ins-6(tm2416)	ins-17(tm790)	ins-18(ok1672)	ins-30(ok2343)	daf-28(sa191)		Kruskal-Wallis test				Number of families	1							Effect size	0.516439
0.679245	0.2	0.545064	-0.463134	12.3055	-1.07822	-0.14				Number of values	34	12	8	10	8	8	22		P value	<0.0001			Number of comparisons per family	21							Power	0.923571
0.883212	0.25	0.558776	-0.381782	5.31406	-1.15481	0.30909													Exact or approximate P value?	Approximate			Alpha	0.05							Total sample size	77
0.69697	0.15942	0.627692	-0.594924	37.3107	-1.03241	0.87879				Minimum	0.12	-0.1	0.58	0.1	0.44	0.23	-0.14		P value summary	****
0.285714	0.712575	-0.427592	4.00083	-1.23933	1.89758	0.43307				25% Percentile	0.4775	0.1625	0.7175	0.6475	0.5325	0.2625	0.2982		Do the medians vary signif. (P < 0.05)?	Yes			Dunn's multiple comparisons test
0.636364	0.367089	0.268349	0.155389	0.266579	-0.263503	0.38971				Median	0.685	0.255	0.86	0.9	0.585	0.58	0.5016		Number of groups	7				Mean rank diff.	Significant?	Summary	Adjusted P Value
0.652174	0.569231	0.067908	0.786835	-0.841103	-29.9978	0.64846				75% Percentile	0.865	0.475	0.9075	0.9475	0.6175	0.8375	0.6631		Kruskal-Wallis statistic	33.14			wild type vs. ins-1(nj32)	36.85	Yes	**	0.0044	A-B
0.934783	0.263158	0.560649	-0.361118	4.61966	-1.1696	0.26551				Maximum	0.98	0.71	0.94	0.97	0.64	0.89	0.8788						wild type vs. ins-6(tm2416)	-20.34	No	ns	>0.9999	A-C
0.735294	-0.101695		1			0.54286													Data summary				wild type vs. ins-17(tm790)	-18.83	No	ns	>0.9999	A-D
0.733333	0.0588235		1			0.51111				Mean	0.6529	0.2883	0.8125	0.783	0.5688	0.565	0.4567		Number of treatments (columns)	7			wild type vs. ins-18(ok1672)	13.03	No	ns	>0.9999	A-E
0.893333	0.174603					0.79888				Std. Deviation	0.2213	0.2249	0.1251	0.2764	0.06468	0.296	0.2893		Number of values (total)	102			wild type vs. ins-30(ok2343)	9.783	No	ns	>0.9999	A-F
0.461538	0.506494					0.04523				Std. Error of Mean	0.03796	0.06493	0.04423	0.0874	0.02287	0.1046	0.06168						wild type vs. daf-28(sa191)	19.88	No	ns	0.2952	A-G
0.924528						0.62963
0.728814						0.63934				Lower 95% CI	0.5757	0.1454	0.7079	0.5853	0.5147	0.3176	0.3285						Test details	Mean rank 1	Mean rank 2	Mean rank diff.	n1	n2	Z
0.881356						0.76056				Upper 95% CI	0.7302	0.4313	0.9171	0.9807	0.6228	0.8124	0.585						wild type vs. ins-1(nj32)	58.47	21.63	36.85	34	12	3.709
0.116751						0.36																	wild type vs. ins-6(tm2416)	58.47	78.81	-20.34	34	8	1.75
0.846442						0.82482				Mean ranks	58.47	21.63	78.81	77.3	45.44	48.69	38.59						wild type vs. ins-17(tm790)	58.47	77.3	-18.83	34	10	1.769
0.52381						0.04046																	wild type vs. ins-18(ok1672)	58.47	45.44	13.03	34	8	1.121
0.888889						0.7069																	wild type vs. ins-30(ok2343)	58.47	48.69	9.783	34	8	0.8415
0.470588						-0.07692																	wild type vs. daf-28(sa191)	58.47	38.59	19.88	34	22	2.456
0.627119						0.46939
0.731343						0.51938
0.565217
0.304348
0.756098
0.480176
0.976834
0.290323
0.6875
0.454545
0.676056
0.384615
0.935484
0.857143
Fig. 2H
Data (Chemotaxis Index)					Statistics
Starved adults		Dauers			ANOVA results							Multiple comparisons										Power Analysis
wild type	ins-1(nr2091)	wild type	ins-1(nr2091)		Two-way ANOVA	Ordinary						Compare each cell mean with the other cell mean in that row										Starved adults
1	-0.0833333	0.625	0.630137		Alpha	0.05																Effect size d	0.572897
1	0.166667	0.653846	0.0757576									Number of families		1								Power	0.95194
0.781818	0.529412	0.8	0.139241		Source of Variation	% of total variation	P value	P value summary	Significant?			Number of comparisons per family		2								Sample size 1	81
0.870968	0.428571	0.757576	0.310811		Interaction	3.113	0.1416	ns	No			Alpha		0.05								Sample size 2	81
0.411765	0.714286	0.486486	0.688889		Row Factor	0.08501	0.8062	ns	No
0.609756	0.861111	0.679245	0.0391061		Column Factor	22.71	0.0002	***	Yes			Šídák's multiple comparisons test										Dauers
0.764706	0.625	0.883212	0.260116										Predicted (LS) mean diff.	95.00% CI of diff.	Below threshold?	Summary	Adjusted P Value					Effect size d	1.90237
0.777778	0.638554	0.69697	0.598174		ANOVA table	SS (Type III)	DF	MS	F (DFn, DFd)	P value												Power	0.965876
0.466667	0.75	0.632653	0.291139		Interaction	0.1161	1	0.1161	F (1, 54) = 2.226	P=0.1416		wild type - ins-1(nr2091)										Sample size 1	9
0.536232	0.612903	0.913043	0.527778		Row Factor	0.003169	1	0.003169	F (1, 54) = 0.06077	P=0.8062		Starved adults	0.1538	-0.03339 to 0.3410	No	ns	0.1241					Sample size 2	9
0.285714	0.616162	0.622318	0.283019		Column Factor	0.8468	1	0.8468	F (1, 54) = 16.24	P=0.0002		Dauers	0.3346	0.1280 to 0.5413	Yes	***	0.0009
0.647059	-0.08	0.658333	0.438202		Residual	2.816	54	0.05215
0.505155	0.4	0.732648
0.482143	0.285714	0.548173			Difference between column means							Test details	Predicted (LS) mean 1	Predicted (LS) mean 2	Predicted (LS) mean diff.	SE of diff.	N1	N2	t	DF
0.294118					Predicted (LS) mean of wild type	0.6544
0.462687					Predicted (LS) mean of ins-1(nr2091)	0.4102						wild type - ins-1(nr2091)
0.931034					Difference between predicted means	0.2442						Starved adults	0.6167	0.4629	0.1538	0.08138	18	14	1.89	54
0.272727					SE of difference	0.06061						Dauers	0.6921	0.3575	0.3346	0.08984	14	12	3.725	54
					95% CI of difference	0.1227 to 0.3657
					Difference between row means
					Predicted (LS) mean of Starved adults	0.5398
					Predicted (LS) mean of Dauers	0.5248
					Difference between predicted means	0.01494
					SE of difference	0.06061
					95% CI of difference	-0.1066 to 0.1365
					Interaction CI
					Mean diff, A1 - B1	0.1538
					Mean diff, A2 - B2	0.3346
					(A1 -B1) - (A2 - B2)	-0.1808
					95% CI of difference	-0.4239 to 0.06219
					(B1 - A1) - (B2 - A2)	0.1808
					95% CI of difference	-0.06219 to 0.4239
					Data summary
					Number of columns (Column Factor)	2
					Number of rows (Row Factor)	2
					Number of values	58

## Sheet: Figure 3
Fig. 3A
Data (Chemotaxis Index)																		Statistics
wild type	flp-16(tm5158)	flp-7(ok2625)	flp-19(ok2460)	flp-8(pk360)	flp-25(gk1016)	flp-9(ok2730)	flp-10(pk367)	flp-18(gk3063)	flp-11(tm2706)	flp-17(ok3587)	flp-6(ok2056)	flp-2(ok3351)	flp-15(ok3056)	flp-20(ok2969)	nlp-1(ok1470)	nlp-5(ok1981)		Descriptive statistics																			ANOVA results			Multiple comparisons								Power Analysis
0.32	0.58	0.72	0.37	0.13	-0.1	0.61	0.62	0.26	0.37	0.42	0.68	-0.11	0.61	0.25	0.29	0.64			wild type	flp-16(tm5158)	flp-7(ok2625)	flp-19(ok2460)	flp-8(pk360)	flp-25(gk1016)	flp-9(ok2730)	flp-10(pk367)	flp-18(gk3063)	flp-11(tm2706)	flp-17(ok3587)	flp-6(ok2056)	flp-2(ok3351)	flp-15(ok3056)	flp-20(ok2969)	nlp-1(ok1470)	nlp-5(ok1981)		Kruskal-Wallis test			Number of families	1							Effect size	2.73396
0.76	0.52	0.51	0.54	0.56	0.67	0.53	0.61	0.08	0.3	0.43	0.6	0.19	0.63	0.72	0.25	0.67		Number of values	42	14	10	10	12	10	8	8	10	8	11	8	10	8	8	14	8					Number of comparisons per family	136							Power	0.963226
0.7	0.71	0.67	0.55	0.47	0.45	0.83	0.64	0.77	0.32	0.27	0.71	0.03	0.4	0.57	0.44	0.72																					P value	0.0001		Alpha	0.05							Total sample size	34
0.92	0.87	0.7	0.29	0.36	0.42	0.6	0.81	0.96	0.76	0.43	0.7	0.21	0.79	0.55	0.48	0.59		Minimum	0.2558	0.52	0.21	0.29	0.13	-0.1	0.12	0.26	0.08	0.3	-0.14	0.6	-0.11	0.37	0.16	0.25	0.58		Exact or approximate P value?	Approximate
0.75	0.74	0.94	0.72	0.42	0.56	0.12	0.26	0.15	0.53	0	0.83	-0.11	0.37	0.16	0.79	0.66		25% Percentile	0.6348	0.575	0.505	0.4225	0.4275	0.3875	0.245	0.6125	0.2325	0.3325	0	0.685	-0.005	0.4525	0.2675	0.3375	0.6025		P value summary	***		Dunn's multiple comparisons test
0.64	0.82	0.85	0.75	0.45	0.52	0.2	0.62	0.73	0.68	0.67	0.82	0.3	0.65	0.68	0.77	0.68		Median	0.705	0.73	0.71	0.545	0.54	0.54	0.565	0.63	0.605	0.575	0.42	0.715	0.2	0.625	0.56	0.46	0.655		Do the medians vary signif. (P < 0.05)?	Yes			Mean rank diff.	Significant?	Summary	Adjusted P Value
0.68	0.56	0.49	0.81	0.75	0.75	0.38	0.75	0.64	0.62	0.8	0.82	0.5	0.7	0.68	0.87	0.58		75% Percentile	0.805	0.8475	0.8625	0.7275	0.655	0.69	0.775	0.7425	0.78	0.74	0.67	0.82	0.51	0.6875	0.68	0.775	0.6775		Number of groups	17		wild type vs. flp-16(tm5158)	-7.929	No	ns	>0.9999	A-B
0.53	0.82	0.73	0.44	0.66	0.8	0.91	0.72	0.81	0.89	-0.14	0.72	0.11	0.62	0.32	0.83	0.65		Maximum	1	0.91	0.94	0.81	0.75	0.8	0.91	0.81	0.96	0.89	0.8	0.83	0.88	0.79	0.72	0.87	0.72		Kruskal-Wallis statistic	45.72		wild type vs. flp-7(ok2625)	4.529	No	ns	>0.9999	A-C
0.83	0.63	0.9	0.47	0.64	0.29			0.57		0.07		0.54			0.3																									wild type vs. flp-19(ok2460)	38.28	No	ns	>0.9999	A-D
1	0.55	0.21	0.69	0.69	0.61			0.56		-0.13		0.88			0.35			Mean	0.6909	0.7243	0.672	0.563	0.5175	0.497	0.5225	0.6288	0.553	0.5588	0.3273	0.735	0.254	0.5963	0.4913	0.5293	0.6488		Data summary			wild type vs. flp-8(pk360)	52.51	No	ns	0.7256	A-E
0.76	0.87			0.52						0.78					0.64			Std. Deviation	0.1677	0.1353	0.2198	0.1742	0.169	0.2604	0.279	0.1658	0.2963	0.2168	0.3435	0.08177	0.3124	0.1428	0.2173	0.2187	0.04612		Number of treatments (columns)	17		wild type vs. flp-25(gk1016)	49.23	No	ns	>0.9999	A-F
0.6	0.72			0.56											0.35			Std. Error of Mean	0.02588	0.03616	0.0695	0.05508	0.04877	0.08235	0.09863	0.05863	0.09369	0.07666	0.1036	0.02891	0.09878	0.0505	0.07682	0.05845	0.0163		Number of values (total)	199		wild type vs. flp-9(ok2730)	42.74	No	ns	>0.9999	A-G
0.63	0.91														0.61																									wild type vs. flp-10(pk367)	20.43	No	ns	>0.9999	A-H
0.65	0.84														0.44			Lower 95% CI	0.6386	0.6462	0.5148	0.4384	0.4101	0.3107	0.2893	0.4901	0.3411	0.3775	0.09654	0.6666	0.03054	0.4768	0.3096	0.403	0.6102					wild type vs. flp-18(gk3063)	30.88	No	ns	>0.9999	A-I
0.8																		Upper 95% CI	0.7432	0.8024	0.8292	0.6876	0.6249	0.6833	0.7557	0.7674	0.7649	0.74	0.558	0.8034	0.4775	0.7157	0.6729	0.6555	0.6873					wild type vs. flp-11(tm2706)	36.74	No	ns	>0.9999	A-J
0.76																																								wild type vs. flp-17(ok3587)	71.34	Yes	*	0.0346	A-K
0.49																		Mean ranks	127.9	135.9	123.4	89.65	75.42	78.7	85.19	107.5	97.05	91.19	56.59	141.9	40.35	95.38	74.38	84.54	107.3					wild type vs. flp-6(ok2056)	-14.01	No	ns	>0.9999	A-L
0.68																																								wild type vs. flp-2(ok3351)	87.58	Yes	**	0.0021	A-M
0.88																																								wild type vs. flp-15(ok3056)	32.55	No	ns	>0.9999	A-N
0.7																																								wild type vs. flp-20(ok2969)	53.55	No	ns	>0.9999	A-O
0.53																																								wild type vs. nlp-1(ok1470)	43.39	No	ns	>0.9999	A-P
0.71																																								wild type vs. nlp-5(ok1981)	20.68	No	ns	>0.9999	A-Q
0.36
0.82																																								Test details	Mean rank 1	Mean rank 2	Mean rank diff.	n1	n2	Z
0.588235																																								wild type vs. flp-16(tm5158)	127.9	135.9	-7.929	42	14	0.4462
0.81982																																								wild type vs. flp-7(ok2625)	127.9	123.4	4.529	42	10	0.2235
0.285714																																								wild type vs. flp-19(ok2460)	127.9	89.65	38.28	42	10	1.889
0.636364																																								wild type vs. flp-8(pk360)	127.9	75.42	52.51	42	12	2.786
0.652174																																								wild type vs. flp-25(gk1016)	127.9	78.7	49.23	42	10	2.43
0.934783																																								wild type vs. flp-9(ok2730)	127.9	85.19	42.74	42	8	1.924
0.735294																																								wild type vs. flp-10(pk367)	127.9	107.5	20.43	42	8	0.9197
0.733333																																								wild type vs. flp-18(gk3063)	127.9	97.05	30.88	42	10	1.524
0.656357																																								wild type vs. flp-11(tm2706)	127.9	91.19	36.74	42	8	1.654
0.755932																																								wild type vs. flp-17(ok3587)	127.9	56.59	71.34	42	11	3.658
0.735849																																								wild type vs. flp-6(ok2056)	127.9	141.9	-14.01	42	8	0.6307
0.686275																																								wild type vs. flp-2(ok3351)	127.9	40.35	87.58	42	10	4.322
0.255814																																								wild type vs. flp-15(ok3056)	127.9	95.38	32.55	42	8	1.466
0.870968																																								wild type vs. flp-20(ok2969)	127.9	74.38	53.55	42	8	2.411
0.686957																																								wild type vs. nlp-1(ok1470)	127.9	84.54	43.39	42	14	2.442
0.868263																																								wild type vs. nlp-5(ok1981)	127.9	107.3	20.68	42	8	0.9309
0.829146
0.78607
Fig. 3B
Data (Chemotaxis Index)					Statistics
Starved adults		Dauers			ANOVA results							Multiple comparisons										Power Analysis
wild type	flp-2(gk1039)	wild type	flp-2(gk1039)		Two-way ANOVA							Compare each cell mean with the other cell mean in that row										Starved adults
0.505155	0.584906	0.29	0.423077			Ordinary																Effect size d	0.0909554
0.482143	0.27381	0.64	0.0222222		Alpha	0.05						Number of families	1									Power	0.950031
0.294118	0.121212	0.65	0.368421									Number of comparisons per family	2									Sample size 1	3143
0.462687	0.939394	0.93	-0.1875		Source of Variation	% of total variation	P value	P value summary	Significant?			Alpha	0.05									Sample size 2	3143
1	0.425	0.74	-0.205479		Interaction	20.64	<0.0001	****	Yes
0.924528	0.894737	0.73	0.364341		Row Factor	18.16	<0.0001	****	Yes			Šídák's multiple comparisons test										Dauers
0.652174	0.938776	0.66	-0.310924		Column Factor	17.72	<0.0001	****	Yes				Predicted (LS) mean diff.	95.00% CI of diff.	Below threshold?	Summary	Adjusted P Value					Effect size d	2.86522
0.836066	0.952381	0.76	0.168224																			Power	0.976197
0.683168	0.877551	0.74	0.100671		ANOVA table	SS (Type III)	DF	MS	F (DFn, DFd)	P value		wild type - flp-2(gk1039)										Sample size 1	5
0.904762	0.9	0.69	-0.00775194		Interaction	1.445	1	1.445	F (1, 50) = 25.07	P<0.0001		Starved adults	-0.02417	-0.2501 to 0.2018	No	ns	0.9625					Sample size 2	5
0.636364	0.5	0.26	0.314286		Row Factor	1.271	1	1.271	F (1, 50) = 22.06	P<0.0001		Dauers	0.6348	0.4323 to 0.8374	Yes	****	<0.0001
0.74359	1	0.87	-0.342756		Column Factor	1.241	1	1.241	F (1, 50) = 21.53	P<0.0001
		0.69	0.122581		Residual	2.881	50	0.05762
		0.87	0.045045									Test details	Predicted (LS) mean 1	Predicted (LS) mean 2	Predicted (LS) mean diff.	SE of diff.	N1	N2	t	DF
		0.83			Difference between column means
		0.79			Predicted (LS) mean of wild type	0.686						wild type - flp-2(gk1039)
					Predicted (LS) mean of flp-2(gk1039)	0.3807						Starved adults	0.6758	0.7	-0.02417	0.098	12	12	0.2466	50
					Difference between predicted means	0.3053						Dauers	0.6963	0.06143	0.6348	0.08785	16	14	7.226	50
					SE of difference	0.06581
					95% CI of difference	0.1732 to 0.4375
					Difference between row means
					Predicted (LS) mean of Starved adults	0.6879
					Predicted (LS) mean of Dauers	0.3788
					Difference between predicted means	0.3091
					SE of difference	0.06581
					95% CI of difference	0.1769 to 0.4413
					Interaction CI
					Mean diff, A1 - B1	-0.02417
					Mean diff, A2 - B2	0.6348
					(A1 -B1) - (A2 - B2)	-0.659
					95% CI of difference	-0.9233 to -0.3946
					(B1 - A1) - (B2 - A2)	0.659
					95% CI of difference	0.3946 to 0.9233
					Data summary
					Number of columns (Column Factor)	2
					Number of rows (Row Factor)	2
					Number of values	54
Fig. 3C
Data (Chemotaxis Index)					Statistics
Starved adults		Dauers			ANOVA results							Multiple comparisons										Power Analysis
wild type	flp-17(n4894)	wild type	flp-17(n4894)		Two-way ANOVA	Ordinary						Compare each cell mean with the other cell mean in that row										Starved adults
0.505155	0.342466	0.538462	-0.0420168		Alpha	0.05																Effect size d	1.37132
0.482143	0.0625	0.5	0.0646552									Number of families	1									Power	0.951933
0.294118	0.44	0.714286	-0.150769		Source of Variation	% of total variation	P value	P value summary	Significant?			Number of comparisons per family	2									Sample size 1	15
0.462687	0	0.473684	0.141994		Interaction	2.913	0.0453	*	Yes			Alpha	0.05									Sample size 2	15
1	0.529412	0.875	0.120235		Row Factor	4.247	0.0164	*	Yes
0.924528	0.285714	0.466667	0.15894		Column Factor	48.32	<0.0001	****	Yes			Šídák's multiple comparisons test										Dauers
0.652174	-0.36	0.741935	0.0836364										Predicted (LS) mean diff.	95.00% CI of diff.	Below threshold?	Summary	Adjusted P Value					Effect size d	3.39916
0.836066	0.0857143	0.515152	0.0387597		ANOVA table	SS (Type III)	DF	MS	F (DFn, DFd)	P value												Power	0.976994
0.683168	-0.122807	0.317073	-0.361702		Interaction	0.231	1	0.231	F (1, 62) = 4.173	P=0.0453		wild type - flp-17(n4894)										Sample size 1	4
0.904762	0.5	0.757576	0.217391		Row Factor	0.3368	1	0.3368	F (1, 62) = 6.084	P=0.0164		Starved adults	0.3703	0.1951 to 0.5455	Yes	****	<0.0001					Sample size 2	4
0.636364	0.5	0.697674	-0.148148		Column Factor	3.832	1	3.832	F (1, 62) = 69.23	P<0.0001		Dauers	0.6113	0.4053 to 0.8172	Yes	****	<0.0001
0.74359	0.478261	0.915966	0.285714		Residual	3.432	62	0.05535
0.9	0.644444		0.142857
0.389831	0.5		-0.178947		Difference between column means							Test details	Predicted (LS) mean 1	Predicted (LS) mean 2	Predicted (LS) mean diff.	SE of diff.	N1	N2	t	DF
0.428571	0.533333		0.0666667		Predicted (LS) mean of wild type	0.64
0.903226	0.409091		-0.176471		Predicted (LS) mean of flp-17(n4894)	0.1492						wild type - flp-17(n4894)
0.214286	-0.272727				Difference between predicted means	0.4908						Starved adults	0.6525	0.2822	0.3703	0.07644	20	18	4.844	62
0.823529	0.517241				SE of difference	0.05898						Dauers	0.6275	0.01625	0.6113	0.08985	12	16	6.803	62
0.777778					95% CI of difference	0.3729 to 0.6087
0.511111
					Difference between row means
					Predicted (LS) mean of Starved adults	0.4674
					Predicted (LS) mean of Dauers	0.3219
					Difference between predicted means	0.1455
					SE of difference	0.05898
					95% CI of difference	0.02758 to 0.2634
					Interaction CI
					Mean diff, A1 - B1	0.3703
					Mean diff, A2 - B2	0.6113
					(A1 -B1) - (A2 - B2)	-0.241
					95% CI of difference	-0.4768 to -0.005169
					(B1 - A1) - (B2 - A2)	0.241
					95% CI of difference	0.005169 to 0.4768
					Data summary
					Number of columns (Column Factor)	2
					Number of rows (Row Factor)	2
					Number of values	66
Fig. 3D
Data (Chemotaxis Index)					Statistics
Starved adults		Dauers			ANOVA results							Multiple comparisons										Power Analysis
wild type	eat-4(ky5)	wild type	eat-4(ky5)		Two-way ANOVA	Ordinary						Compare each cell mean with the other cell mean in that row										Starved adults
1	0.5	0.632653	0.619048		Alpha	0.05																Effect size d	1.51053
0.924528	0.6	0.913043	0.631068									Number of families	1									Power	0.958446
0.652174	-0.0588235	0.534884	0.6		Source of Variation	% of total variation	P value	P value summary	Significant?			Number of comparisons per family	2									Sample size 1	13
0.836066	0.619048	0.706667	0.74026		Interaction	13.16	0.0008	***	Yes			Alpha	0.05									Sample size 2	13
0.683168	0	0.36	0.505882		Row Factor	8.914	0.0052	**	Yes
0.904762	0.652174	0.818182	0.570248		Column Factor	14.22	0.0005	***	Yes			Šídák's multiple comparisons test										Dauers
0.636364	0.285714	0.285714	0.716216										Mean Diff.	95.00% CI of diff.	Below threshold?	Summary	Adjusted P Value					Effect size d	0.0462927
0.74359	0.222222	0.636364	0.747899		ANOVA table	SS	DF	MS	F (DFn, DFd)	P value												Power	0.950008
0.9	0.478261	0.583333	0.758621		Interaction	0.4796	1	0.4796	F (1, 60) = 12.39	P=0.0008		wild type - eat-4(ky5)										Sample size 1	12129
0.389831	0.448276	0.827586	0.830986		Row Factor	0.3249	1	0.3249	F (1, 60) = 8.396	P=0.0052		Starved adults	0.3531	0.1936 to 0.5127	Yes	****	<0.0001					Sample size 2	12129
0.428571	0.130435	0.64	0.603604		Column Factor	0.5184	1	0.5184	F (1, 60) = 13.40	P=0.0005		Dauers	0.006875	-0.1527 to 0.1664	No	ns	0.9939
0.903226	0.52	0.826087	0.836364		Residual	2.322	60	0.0387
0.214286	0.142857	0.652174	0.708029
0.823529	0.333333	0.934783	0.403509		Difference between column means							Test details	Mean 1	Mean 2	Mean Diff.	SE of diff.	N1	N2	t	DF
0.777778	0.692308	0.735294	0.714286		Mean of wild type	0.6916
0.511111	0.1	0.733333	0.72093		Mean of eat-4(ky5)	0.5116						wild type - eat-4(ky5)
					Difference between means	0.18						Starved adults	0.7069	0.3538	0.3531	0.06955	16	16	5.077	60
					SE of difference	0.04918						Dauers	0.6763	0.6694	0.006875	0.06955	16	16	0.09885	60
					95% CI of difference	0.08163 to 0.2784
					Difference between row means
					Mean of Starved adults	0.5303
					Mean of Dauers	0.6728
					Difference between means	-0.1425
					SE of difference	0.04918
					95% CI of difference	-0.2409 to -0.04413
					Interaction CI
					Mean diff, A1 - B1	0.3531
					Mean diff, A2 - B2	0.006875
					(A1 -B1) - (A2 - B2)	0.3463
					95% CI of difference	0.1495 to 0.5430
					(B1 - A1) - (B2 - A2)	-0.3463
					95% CI of difference	-0.5430 to -0.1495
					Data summary
					Number of columns (Column Factor)	2
					Number of rows (Row Factor)	2
					Number of values	64
Fig. 3E
Data (Chemotaxis Index)					Statistics
Starved adults		Dauers			ANOVA results							Multiple comparisons										Power Analysis
wild type	tdc-1(n3420)	wild type	tdc-1(n3420)		Two-way ANOVA	Ordinary						Compare each cell mean with the other cell mean in that row										Starved adults
1	0.6	0.538462	0.17801		Alpha	0.05																Effect size d	1.49382
0.924528	0.25	0.5	0.281139									Number of families	1									Power	0.954692
0.652174	0.44	0.714286	0.34375		Source of Variation	% of total variation	P value	P value summary	Significant?			Number of comparisons per family	2									Sample size 1	13
0.836066	0.611111	0.473684	0.390909		Interaction	0.3647	0.5388	ns	No			Alpha	0.05									Sample size 2	13
0.683168	0.727273	0.875	0.612732		Row Factor	2.96	0.0833	ns	No
0.904762	0.419355	0.466667	-0.042623		Column Factor	38.83	<0.0001	****	Yes			Šídák's multiple comparisons test										Dauers
0.636364	0.551724	0.741935	0.586207										Predicted (LS) mean diff.	95.00% CI of diff.	Below threshold?	Summary	Adjusted P Value					Effect size d	1.67965
0.74359	0.471698	0.515152	-0.0440678		ANOVA table	SS (Type III)	DF	MS	F (DFn, DFd)	P value												Power	0.962776
0.9	0.25	0.317073	0.193548		Interaction	0.02181	1	0.02181	F (1, 60) = 0.3822	P=0.5388		wild type - tdc-1(n3420)										Sample size 1	11
0.389831	0.294118	0.757576	0.488372		Row Factor	0.1771	1	0.1771	F (1, 60) = 3.103	P=0.0833		Starved adults	0.3454	0.1449 to 0.5460	Yes	***	0.0004					Sample size 2	11
0.428571	0.1875	0.697674	0.41844		Column Factor	2.323	1	2.323	F (1, 60) = 40.70	P<0.0001		Dauers	0.4196	0.2313 to 0.6079	Yes	****	<0.0001
0.903226	0.346939	0.915966	-0.356322		Residual	3.424	60	0.05707
0.214286	-0.1875	0.632653	0.622047
0.823529	0.0967742	0.913043	-0.0793651		Difference between column means							Test details	Predicted (LS) mean 1	Predicted (LS) mean 2	Predicted (LS) mean diff.	SE of diff.	N1	N2	t	DF
0.777778		0.534884	0.101695		Predicted (LS) mean of wild type	0.6726
0.511111		0.706667	-0.188119		Predicted (LS) mean of tdc-1(n3420)	0.2901						wild type - tdc-1(n3420)
		0.36			Difference between predicted means	0.3825						Starved adults	0.7069	0.3614	0.3454	0.08742	16	14	3.951	60
		0.818182			SE of difference	0.05996						Dauers	0.6383	0.2188	0.4196	0.08208	18	16	5.112	60
					95% CI of difference	0.2626 to 0.5024
					Difference between row means
					Predicted (LS) mean of Starved adults	0.5342
					Predicted (LS) mean of Dauers	0.4285
					Difference between predicted means	0.1056
					SE of difference	0.05996
					95% CI of difference	-0.01432 to 0.2255
					Interaction CI
					Mean diff, A1 - B1	0.3454
					Mean diff, A2 - B2	0.4196
					(A1 -B1) - (A2 - B2)	-0.07414
					95% CI of difference	-0.3140 to 0.1657
					(B1 - A1) - (B2 - A2)	0.07414
					95% CI of difference	-0.1657 to 0.3140
					Data summary
					Number of columns (Column Factor)	2
					Number of rows (Row Factor)	2
					Number of values	64
Fig. 3F
Data (Chemotaxis Index)					Statistics
Starved adults		Dauers			ANOVA results							Multiple comparisons										Power Analysis
wild type	tbh-1(n3247)	wild type	tbh-1(n3247)		Two-way ANOVA	Ordinary						Compare each cell mean with the other cell mean in that row										Starved adults
0.51	0.25	0.44	0.08		Alpha	0.05																Effect size d	2.10046
0.69	-0.11	0.53	0.29									Number of families	1									Power	0.95
0.7	-0.05	0.78	0.21		Source of Variation	% of total variation	P value	P value summary	Significant?			Number of comparisons per family	2									Sample size 1	8
0.47	-0.07	0.55	0.28		Interaction	0.2364	0.6065	ns	No			Alpha	0.05									Sample size 2	8
0.6	-0.18	0.6	0.46		Row Factor	1.025	0.2857	ns	No
0.69	0.22	0.81	0.6		Column Factor	57.53	<0.0001	****	Yes			Šídák's multiple comparisons test										Dauers
0.59	0.33	0.67	0.43										Predicted (LS) mean diff.	95.00% CI of diff.	Below threshold?	Summary	Adjusted P Value					Effect size d	1.60714
0.54	0.52	0.53	0.48		ANOVA table	SS (Type III)	DF	MS	F (DFn, DFd)	P value												Power	0.95
0.66	0.38	0.61	0.16		Interaction	0.009827	1	0.009827	F (1, 48) = 0.2688	P=0.6065		wild type - tbh-1(n3247)										Sample size 1	12
0.72	0.31	0.81	0		Row Factor	0.04263	1	0.04263	F (1, 48) = 1.166	P=0.2857		Starved adults	0.46	0.2798 to 0.6402	Yes	****	<0.0001					Sample size 2	12
0.48	0.15	0.78	-0.01		Column Factor	2.392	1	2.392	F (1, 48) = 65.42	P<0.0001		Dauers	0.4046	0.2360 to 0.5732	Yes	****	<0.0001
0.74	0.12	0.64	-0.08		Residual	1.755	48	0.03656
			-0.09
			0.63		Difference between column means							Test details	Predicted (LS) mean 1	Predicted (LS) mean 2	Predicted (LS) mean diff.	SE of diff.	N1	N2	t	DF
			-0.07		Predicted (LS) mean of wild type	0.6308
			0.49		Predicted (LS) mean of tbh-1(n3247)	0.1985						wild type - tbh-1(n3247)
					Difference between predicted means	0.4323						Starved adults	0.6158	0.1558	0.46	0.07806	12	12	5.893	48
					SE of difference	0.05345						Dauers	0.6458	0.2413	0.4046	0.07302	12	16	5.541	48
					95% CI of difference	0.3248 to 0.5398
					Difference between row means
					Predicted (LS) mean of Starved adults	0.3858
					Predicted (LS) mean of Dauers	0.4435
					Difference between predicted means	-0.05771
					SE of difference	0.05345
					95% CI of difference	-0.1652 to 0.04975
					Interaction CI
					Mean diff, A1 - B1	0.46
					Mean diff, A2 - B2	0.4046
					(A1 -B1) - (A2 - B2)	0.05542
					95% CI of difference	-0.1595 to 0.2703
					(B1 - A1) - (B2 - A2)	-0.05542
					95% CI of difference	-0.2703 to 0.1595
					Data summary
					Number of columns (Column Factor)	2
					Number of rows (Row Factor)	2
					Number of values	52

## Sheet: Figure S2
Fig. S2A
Data (Chemotaxis Index)							Statistics
Dauers							ANOVA results							Multiple comparisons										Power Analysis
1.0% CO2		2.5% CO2		10.0% CO2			Two-way ANOVA	Ordinary						Compare each cell mean with the other cell mean in that row										1.0% CO2
wild type	RIG-	wild type	RIG-	wild type	RIG-		Alpha	0.05																Effect size d	0.62218
0.026087	-0.352113	0.345238	0.220339	0.935484	0.485714									Number of families		1								Power	0.854699
0.288462	0.257143	0.0704225	0.0967742	0.72093	0.2		Source of Variation	% of total variation	P value	P value summary	Significant?			Number of comparisons per family		3								Sample size 1	48
0.377778	-0.226667	0.0136986	0.0545455	0.684211	0.290323		Interaction	0.7503	0.4612	ns	No			Alpha		0.05								Sample size 2	48
0.203883	0.0416667	0.390244	0.204819	0.64	-0.2		Row Factor	36.83	<0.0001	****	Yes
0.194805	-0.306667	0.395833	0.193548	0.395833	0.357143		Column Factor	12.21	<0.0001	****	Yes			Šídák's multiple comparisons test										2.5% CO2
0.115942	0.0136986	0.204678	0.297297	0.681818	0.744681										Predicted (LS) mean diff.	95.00% CI of diff.	Below threshold?	Summary	Adjusted P Value					Effect size d	1.53262
0.0188679	0.217391	0.171717	0.0645161	0.189873	0.463415		ANOVA table	SS (Type III)	DF	MS	F (DFn, DFd)	P value												Power	0.862348
0.222222	-0.0819672	0.571429	-0.0175439	0.758621	0.2		Interaction	0.0676	2	0.0338	F (2, 92) = 0.7805	P=0.4612		N2 - RIG-										Sample size 1	9
0.0588235	-0.037037	0.364706	0.0344828	0.448276	0.515152		Row Factor	3.318	2	1.659	F (2, 92) = 38.31	P<0.0001		Row 1	0.1437	-0.03661 to 0.3241	No	ns	0.1579					Sample size 2	9
0.0810811	-0.214286	0.387755	0.219512	0.546667	0.230769		Column Factor	1.1	1	1.1	F (1, 92) = 25.40	P<0.0001		Row 2	0.2371	0.04382 to 0.4303	Yes	*	0.0109
0.0576923	-0.351351	0.275	-0.121951	0.71875	0.333333		Residual	3.984	92	0.0433				Row 3	0.2664	0.1001 to 0.4326	Yes	***	0.0006					10.0% CO2
0.305785	0.181818	0.147541	-0.1875	0.78125	0.846154																			Effect size d	1.18251
-0.387097	0.36	0.469388		0.593985	0.578947		Difference between column means																	Power	0.853425
0.306122	-0.285714	0.452381		0.833333	0.25		Predicted (LS) mean of N2	0.3615						Test details	Predicted (LS) mean 1	Predicted (LS) mean 2	Predicted (LS) mean diff.	SE of diff.	N1	N2	t	DF		Sample size 1	14
	0.1875	0.433962		0.78125	0.485714		Predicted (LS) mean of RIG-	0.1457																Sample size 2	14
	-0.166667	0.492958		0.649123	-0.0322581		Difference between predicted means	0.2157						N2 - RIG-
	0.545455			0.431953			SE of difference	0.0428						Row 1	0.1343	-0.009444	0.1437	0.07415	14	18	1.938	92
	0.047619			0.777778			95% CI of difference	0.1307 to 0.3007						Row 2	0.3238	0.08667	0.2371	0.07947	16	12	2.983	92
				0.416667										Row 3	0.6264	0.36	0.2664	0.06837	22	16	3.896	92
				0.5625			Data summary
				0.74			Number of columns (Column Factor)	2
				0.492537			Number of rows (Row Factor)	3
							Number of values	98
Fig. S2B
Data (Chemotaxis Index)							Statistics
Dauers							ANOVA results							Multiple comparisons										Power Analysis
1.0% CO2		2.5% CO2		10.0% CO2			Table Analyzed	Fig 1F: N2 vs AIB- dauers, dose response						Compare each cell mean with the other cell mean in that row										1.0% CO2
wild type	AIB-	wild type	AIB-	wild type	AIB-																			Effect size d	0.975838
0.026087	-0.144385	0.345238	0.119266	0.935484	-0.77385		Two-way ANOVA	Ordinary						Number of families		1								Power	0.954626
0.288462	0.22807	0.0704225	0.133758	0.72093	-0.687002		Alpha	0.05						Number of comparisons per family		3								Sample size 1	29
0.377778	-0.096	0.0136986	0.101322	0.684211	-0.742031									Alpha		0.05								Sample size 2	29
0.203883	0.0172414	0.390244	0.308176	0.64	-0.34996		Source of Variation	% of total variation	P value	P value summary	Significant?
0.194805	-0.25	0.395833	-0.214286	0.395833	-3.36066		Interaction	6.128	0.0018	**	Yes			Šídák's multiple comparisons test										2.5% CO2
0.115942	-0.0188679	0.204678	0.102804	0.681818	-0.737953		Row Factor	19.08	<0.0001	****	Yes				Predicted (LS) mean diff.	95.00% CI of diff.	Below threshold?	Summary	Adjusted P Value					Effect size d	1.404
0.0188679	0.0731707	0.171717	-0.0612245	0.189873	-1.95181		Column Factor	25.07	<0.0001	****	Yes													Power	0.907505
0.222222	0.0909091	0.571429	0.32	0.758621	-0.40665									N2 - AIB-										Sample size 1	12
0.0588235	-0.0379747	0.364706	-0.373913	0.448276	-11.0565		ANOVA table	SS (Type III)	DF	MS	F (DFn, DFd)	P value		Row 1	0.1629	-0.01960 to 0.3453	No	ns	0.0944					Sample size 2	12
0.0810811	-0.0542636	0.387755	0.168539	0.546667	-0.528697		Interaction	0.5337	2	0.2669	F (2, 90) = 6.779	P=0.0018		Row 2	0.2473	0.07066 to 0.4240	Yes	**	0.003
0.0576923	0.0131579	0.275	-0.0147059	0.71875	-1.04178		Row Factor	1.662	2	0.8309	F (2, 90) = 21.11	P<0.0001		Row 3	0.5064	0.3478 to 0.6650	Yes	****	<0.0001					10.0% CO2
0.305785	-0.298246	0.147541	0.0408163	0.78125	-0.900698		Column Factor	2.183	1	2.183	F (1, 90) = 55.46	P<0.0001												Effect size d	2.08316
-0.387097	-0.0175439	0.469388	0.202186	0.593985	-0.492104		Residual	3.543	90	0.03937														Power	0.971716
0.306122	0.0985915	0.452381	0.234043	0.833333	-0.561462									Test details	Predicted (LS) mean 1	Predicted (LS) mean 2	Predicted (LS) mean diff.	SE of diff.	N1	N2	t	DF		Sample size 1	8
		0.433962		0.78125	-1		Difference between column means																	Sample size 2	8
		0.492958		0.649123	-1		Predicted (LS) mean of N2	0.3615						N2 - AIB-
				0.431953			Predicted (LS) mean of AIB-	0.05595						Row 1	0.1343	-0.02857	0.1629	0.07499	14	14	2.172	90
				0.777778			Difference between predicted means	0.3055						Row 2	0.3238	0.07643	0.2473	0.07261	16	14	3.406	90
				0.416667			SE of difference	0.04102						Row 3	0.6264	0.12	0.5064	0.06519	22	16	7.767	90
				0.5625			95% CI of difference	0.2240 to 0.3870
				0.74
				0.492537			Data summary
							Number of columns (Column Factor)	2
							Number of rows (Row Factor)	3
							Number of values	96
Fig. S2C
Data (Chemotaxis Index)							Statistics
Dauers							ANOVA results							Multiple comparisons										Power Analysis
1.0% CO2		2.5% CO2		10.0% CO2			Two-way ANOVA	Ordinary						Compare each cell mean with the other cell mean in that row										1.0% CO2
wild type	AIY-	wild type	AIY-	wild type	AIY-		Alpha	0.05																Effect size d	0.29323
0.026087	0.414634	0.345238	-0.0243902	0.935484	0.428571									Number of families		1								Power	0.950475
0.288462	0.169811	0.0704225	0.653846	0.72093	0.692308		Source of Variation	% of total variation	P value	P value summary	Significant?			Number of comparisons per family		3								Sample size 1	304
0.377778	-0.163636	0.0136986	-0.25	0.684211	0.285714		Interaction	1.754	0.2794	ns	No			Alpha		0.05								Sample size 2	304
0.203883	0.543478	0.390244	0.642857	0.64	0.777778		Row Factor	35.66	<0.0001	****	Yes
0.194805	0.0731707	0.395833	-0.365854	0.395833	0.2		Column Factor	0.5187	0.384	ns	No			Šídák's multiple comparisons test										2.5% CO2
0.115942	-0.25	0.204678	0.416667	0.681818	0.3										Predicted (LS) mean diff.	95.00% CI of diff.	Below threshold?	Summary	Adjusted P Value					Effect size d	0.365771
0.0188679	0.4	0.171717	0.255814	0.189873	0.666667		ANOVA table	SS (Type III)	DF	MS	F (DFn, DFd)	P value												Power	0.950738
0.222222	0.672131	0.571429	0.142857	0.758621	0.764706		Interaction	0.1348	2	0.06738	F (2, 86) = 1.294	P=0.2794		N2 - AIY-										Sample size 1	196
0.0588235	0.181818	0.364706	0.254902	0.448276	0.307692		Row Factor	2.74	2	1.37	F (2, 86) = 26.31	P<0.0001		Row 1	-0.07155	-0.2901 to 0.1470	No	ns	0.8124					Sample size 2	196
0.0810811	0.142857	0.387755	0.361702	0.546667	0.785714		Column Factor	0.03985	1	0.03985	F (1, 86) = 0.7655	P=0.3840		Row 2	0.09732	-0.1060 to 0.3007	No	ns	0.5731
0.0576923	-0.12	0.275	0.686275	0.71875	0.6		Residual	4.477	86	0.05206				Row 3	0.1014	-0.08859 to 0.2913	No	ns	0.4827					10.0% CO2
0.305785	0.422222	0.147541	-0.0285714	0.78125	0.555556																			Effect size d	0.537656
-0.387097		0.469388	-0.0869565	0.593985	0.469388		Difference between column means																	Power	0.950253
0.306122		0.452381	0.52	0.833333	0.5		Predicted (LS) mean of N2	0.3615						Test details	Predicted (LS) mean 1	Predicted (LS) mean 2	Predicted (LS) mean diff.	SE of diff.	N1	N2	t	DF		Sample size 1	91
		0.433962		0.78125			Predicted (LS) mean of AIY-	0.3191																Sample size 2	91
		0.492958		0.649123			Difference between predicted means	0.04238						N2 - AIY-
				0.431953			SE of difference	0.04844						Row 1	0.1343	0.2058	-0.07155	0.08976	14	12	0.7971	86
				0.777778			95% CI of difference	-0.05391 to 0.1387						Row 2	0.3238	0.2264	0.09732	0.0835	16	14	1.166	86
				0.416667										Row 3	0.6264	0.525	0.1014	0.07801	22	14	1.299	86
				0.5625			Data summary
				0.74			Number of columns (Column Factor)	2
				0.492537			Number of rows (Row Factor)	3
							Number of values	92
Fig. S2D
Data (Chemotaxis Index)							Statistics
Dauers							ANOVA results							Multiple comparisons										Power Analysis
1.0% CO2		2.5% CO2		10.0% CO2			Two-way ANOVA	Ordinary						Compare each cell mean with the other cell mean in that row										1.0% CO2
wild type	RIA-	wild type	RIA-	wild type	RIA-		Alpha	0.05																Effect size d	0.316052
0.026087	-0.015873	0.345238	0.33913	0.935484	0.372549									Number of families		1								Power	0.950605
0.288462	0.09375	0.0704225	0.229358	0.72093	0.513514		Source of Variation	% of total variation	P value	P value summary	Significant?			Number of comparisons per family		3								Sample size 1	262
0.377778	0.272727	0.0136986	0.5625	0.684211	0.2		Interaction	0.3035	0.712	ns	No			Alpha		0.05								Sample size 2	262
0.203883	-0.22314	0.390244	0.390728	0.64	0.4		Row Factor	53.92	<0.0001	****	Yes
0.194805	0.266667	0.395833	0.3125	0.395833	0.6		Column Factor	2.4	0.0225	*	Yes			Šídák's multiple comparisons test										2.5% CO2
0.115942	0.1	0.204678	0	0.681818	0.72093										Predicted (LS) mean diff.	95.00% CI of diff.	Below threshold?	Summary	Adjusted P Value					Effect size d	0.412461
0.0188679	0.307692	0.171717	-0.12	0.189873	0.580645		ANOVA table	SS (Type III)	DF	MS	F (DFn, DFd)	P value												Power	0.950322
0.222222	0	0.571429	0.166667	0.758621	0.358491		Interaction	0.01966	2	0.009832	F (2, 90) = 0.3410	P=0.7120		N2 - RIA-										Sample size 1	154
0.0588235	0	0.364706	0.393939	0.448276	0.382353		Row Factor	3.493	2	1.747	F (2, 90) = 60.57	P<0.0001		Row 1	0.05429	-0.1019 to 0.2104	No	ns	0.7839					Sample size 2	154
0.0810811	0.0909091	0.387755	0.28	0.546667	0.493333		Column Factor	0.1555	1	0.1555	F (1, 90) = 5.392	P=0.0225		Row 2	0.07018	-0.08102 to 0.2214	No	ns	0.5977
0.0576923	0.0352941	0.275	0.166667	0.71875	0.59322		Residual	2.595	90	0.02884				Row 3	0.1201	-0.01563 to 0.2559	No	ns	0.0986					10.0% CO2
0.305785	0.0212766	0.147541	0.323077	0.78125	0.666667																			Effect size d	0.713477
-0.387097	0.22807	0.469388	0.414634	0.593985	0.69697		Difference between column means																	Power	0.953401
0.306122	-0.0612245	0.452381	0.0980392	0.833333	0.723077		Predicted (LS) mean of N2	0.3615						Test details	Predicted (LS) mean 1	Predicted (LS) mean 2	Predicted (LS) mean diff.	SE of diff.	N1	N2	t	DF		Sample size 1	53
		0.433962		0.78125	0.285714		Predicted (LS) mean of RIA-	0.2799																Sample size 2	53
		0.492958		0.649123	0.521739		Difference between predicted means	0.08153						N2 - RIA-
				0.431953			SE of difference	0.03511						Row 1	0.1343	0.08	0.05429	0.06418	14	14	0.8458	90
				0.777778			95% CI of difference	0.01177 to 0.1513						Row 2	0.3238	0.2536	0.07018	0.06215	16	14	1.129	90
				0.416667										Row 3	0.6264	0.5063	0.1201	0.05579	22	16	2.153	90
				0.5625			Data summary
				0.74			Number of columns (Column Factor)	2
				0.492537			Number of rows (Row Factor)	3
							Number of values	96

## Sheet: Figure S4
Fig. S4
Data (Chemotaxis Index)						Statistics
wild type	daf-2(e1370)	daf-2 pan-neuronal rescue	daf-2 intestinal rescue	daf-2 muscle rescue		ANOVA results			Multiple comparisons										Power Analysis
0.1	-0.05	0.34	0.6	0.13		Brown-Forsythe ANOVA test			Number of families	1									Effect size d	1.2993
0.79	0	0.48	0.25	-0.33		F* (DFn, DFd)	27.13 (4.000, 76.97)		Number of comparisons per family	10									Power	0.95
0.81	-0.44	0.11	0	0.33		P value	<0.0001		Alpha	0.05									Total sample size	20
0.5	0.13	0.24	-0.47	-0.3		P value summary	****
0.6	-0.19	0.01	-0.11	-0.07		Significant diff. among means (P < 0.05)?	Yes		Dunnett's T3 multiple comparisons test
0.45	0.15	0.41	0.26	0						Mean Diff.	95.00% CI of diff.	Below threshold?	Summary	Adjusted P Value
0.54	-0.01	0.45	0.46	0.16		Welch's ANOVA test			wt vs. daf-2(e1370)	0.6685	0.4843 to 0.8527	Yes	****	<0.0001	A-B
0.76	0.15	0.35	0.5	0.26		W (DFn, DFd)	33.47 (4.000, 45.73)		wt vs. daf-2 pan-neuronal rescue	0.3629	0.1444 to 0.5815	Yes	***	0.0002	A-C
0.56	-0.16	0.09	0.5	-0.03		P value	<0.0001		wt vs. daf-2 intestinal rescue	0.6295	0.3590 to 0.9000	Yes	****	<0.0001	A-D
0.9	-0.19	0.11	0.08	-0.02		P value summary	****		wt vs. daf-2 muscle rescue	0.6635	0.4436 to 0.8834	Yes	****	<0.0001	A-E
0.27	-0.26	0.52	0.2	-0.06		Significant diff. among means (P < 0.05)?	Yes		daf-2(e1370) vs. daf-2 pan-neuronal rescue	-0.3056	-0.5071 to -0.1040	Yes	***	0.0008	B-C
0.78	0.15	0.39	0.11	-0.06					daf-2(e1370) vs. daf-2 intestinal rescue	-0.039	-0.2967 to 0.2187	No	ns	>0.9999	B-D
0.86	0.03	0.31	-0.44	0.39		Data summary			daf-2(e1370) vs. daf-2 muscle rescue	-0.005	-0.2081 to 0.1981	No	ns	>0.9999	B-E
0.76	0.31	0.33	-0.35	-0.22		Number of treatments (columns)	5		daf-2 pan-neuronal rescue vs. daf-2 intestinal rescue	0.2666	-0.01374 to 0.5469	No	ns	0.0715	C-D
0.78	-0.2	-0.11	-0.23	0.21		Number of values (total)	100		daf-2 pan-neuronal rescue vs. daf-2 muscle rescue	0.3006	0.06712 to 0.5340	Yes	**	0.0051	C-E
0.87	0.33	0.56	-0.41	-0.42					daf-2 intestinal rescue vs. daf-2 muscle rescue	0.034	-0.2474 to 0.3154	No	ns	>0.9999	D-E
		-0.23	-0.27	-0.31
0.7	-0.29	0.6	-0.28	-0.11					Test details	Mean 1	Mean 2	Mean Diff.	SE of diff.	n1	n2	t	DF
0.61	0.05		-0.16						wt vs. daf-2(e1370)	0.6385	-0.03	0.6685	0.06221	20	24	10.75	38.13
0.35	-0.21		-0.06						wt vs. daf-2 pan-neuronal rescue	0.6385	0.2756	0.3629	0.07348	20	18	4.939	34.87
0.78	-0.1								wt vs. daf-2 intestinal rescue	0.6385	0.009	0.6295	0.09044	20	20	6.961	32.26
	0.11								wt vs. daf-2 muscle rescue	0.6385	-0.025	0.6635	0.07394	20	18	8.974	34.74
	-0.06								daf-2(e1370) vs. daf-2 pan-neuronal rescue	-0.03	0.2756	-0.3056	0.06738	24	18	4.535	32.2
	0.06								daf-2(e1370) vs. daf-2 intestinal rescue	-0.03	0.009	-0.039	0.08555	24	20	0.4559	28.54
	-0.03								daf-2(e1370) vs. daf-2 muscle rescue	-0.03	-0.025	-0.005	0.06788	24	18	0.07366	31.95
									daf-2 pan-neuronal rescue vs. daf-2 intestinal rescue	0.2756	0.009	0.2666	0.09406	18	20	2.834	33.74
									daf-2 pan-neuronal rescue vs. daf-2 muscle rescue	0.2756	-0.025	0.3006	0.07833	18	18	3.837	34
									daf-2 intestinal rescue vs. daf-2 muscle rescue	0.009	-0.025	0.034	0.09442	20	18	0.3601	33.9
